# Supplementary material for: Extracorporeal Hyperoxygenation Therapy (EHT) for Carbon Monoxide Poisoning: In-Vitro Proof of Principle
Source: Membranes (Basel). 2021 Dec 31;12(1):56. doi: 10.3390/membranes12010056 (PMC8779470; doi:10.3390/membranes12010056)
Supplement: Supplementary file 1 [file membranes-12-00056-s001.zip]

Archive with 1 entries (1 files):
- membranes-1496122-supplementary.pdf
